# Supplementary material for: Virulence factors in carbapenem-resistant hypervirulent Klebsiella pneumoniae
Source: Front Microbiol. 2023 Nov 30;14:1325077. doi: 10.3389/fmicb.2023.1325077 (PMC10720631; doi:10.3389/fmicb.2023.1325077)
Supplement: Supplementary file 1 [file Data_Sheet_1.xlsx]

## Sheet: Overall VF information
	Supplementary Data Sheet
													Number of strains
			Type 1 Fimbriae (fim)	Type 3 Fimbriae (mrk)	Yersiniabactin (ybt)	Salmochelin (iro)	Enterobactin (ent)	Aerobactin (iuc)	rmpA	rmpA2	peg-344
		IMP-4	0	0	0	2	0	2	2	2	0		n=2	8 virulence genes	4 virulence genes per strain
		IMP-6	0	0	2	3	0	3	3	3	0		n=3	14 virulence genes	4.7 virulence genes per strain
		KPC-2	18	25	25	40	18	49	38	44	9		n=56	266 virulence genes	4.8 virulence genes per strain
		KPC-2+NDM	0	0	1	0	0	1	1	0	0		n=1	3 virulence genes	3 virulence genes per strain
		KPC-70	1	1	1	1	1	0	0	0	0		n=1	5 virulence genes	5 virulence genes per strain
		NDM-1	1	4	6	2	2	5	5	5	1		n=8	31 virulence genes	3.9 virulence genes per strain
		NDM-1+KPC-2	2	2	2	3	2	3	2	3	0		n=4	19 virulence genes	4.8 virulence genes per strain
		NDM-5	2	2	2	2	2	2	3	0	0		n=3	15 virulence genes	5 virulence genes per strain
		NDM-5+KPC-2	1	1	1	1	1	1	0	1	0		n=1	7 virulence genes	7 virulence genes per strain
		OXA-48	1	4	5	4	1	4	5	4	1		n=5	29 virulence genes	5.8 virulence genes per strain
		OXA-48+NDM-1	2	6	9	1	3	6	8	3	1		n=10	39 virulence genes	3.9 virulence genes per strain
		OXA-48+NDM-1+NDM-5	0	1	0	0	0	1	1	1	0		n=1	4 virulence genes	4 virulence genes per strain
		OXA-48+NDM-5	0	1	0	0	0	1	1	1	0		n=1	4 virulence genes	4 virulence genes per strain
		OXA-48+NDM-7	0	1	1	0	0	1	1	0	0		n=1	4 virulence genes	4 virulence genes per strain
		VIM-1	0	1	1	1	0	1	1	1	0		n=1	6 virulence genes	6 virulence genes per strain
		VIM-2	0	0	0	0	0	5	5	0	0		n=5	10 virulence genes	2 virulence genes per strain
		Total	28	49	56	60	30	85	76	68	12
													Number of strains
			Type 1 Fimbriae (fim)	Type 3 Fimbriae (mrk)	Yersiniabactin (ybt)	Salmochelin (iro)	Enterobactin (ent)	Aerobactin (iuc)	rmpA	rmpA2	peg-344
		ST101	0	0	1	0	0	1	1	1	0		n=1	3 virulence genes	3 virulence genes per strain
		ST11	13	20	17	18	13	31	18	25	6		n=35	161 virulence genes	4.6 virulence genes per strain
		ST1265	0	1	1	1	0	1	1	1	0		n=1	6 virulence genes	6 virulence genes per strain
		ST1399	1	1	0	0	1	0	0	0	0		n=1	3 virulence genes	3 virulence genes per strain
		ST13	1	1	1	1	1	0	0	0	0		n=1	5 virulence genes	5 virulence genes per strain
		ST14	1	1	0	0	0	1	1	0	0		n=1	4 virulence genes	4 virulence genes per strain
		ST147	0	2	4	0	0	4	4	3	1		n=4	18 virulence genes	4.5 virulence genes per strain
		ST15	0	1	2	0	0	1	2	1	0		n=2	7 virulence genes	3.5 virulence genes per strain
		ST16	1	1	1	0	1	0	0	0	0		n=1	4 virulence genes	4 virulence genes per strain
		ST1660	0	0	1	2	0	2	2	2	1		n=2	10 virulence genes	5 virulence genes per strain
		ST2193	0	0	0	1	0	1	1	1	0		n=1	4 virulence genes	4 virulence genes per strain
		ST2230	0	0	0	1	0	1	1	1	0		n=1	4 virulence genes	4 virulence genes per strain
		ST23	3	9	11	11	6	18	20	12	3		n=21	93 virulence genes	4.4 virulence genes per strain
		ST258	1	1	0	0	1	0	0	0	0		n=1	3 virulence genes	3 virulence genes per strain
		ST268	0	0	2	2	0	2	2	2	1		n=2	11 virulence genes	5.5 virulence genes per strain
		ST29	0	1	1	1	1	1	1	0	0		n=1	6 virulence genes	6 virulence genes per strain
		ST35	1	0	1	1	1	0	1	0	0		n=1	5 virulence genes	5 virulence genes per strain
		ST36	0	1	2	2	0	2	2	2	0		n=2	11 virulence genes	5,5 virulence genes per strain
		ST375	1	1	0	1	1	1	1	0	0		n=1	6 virulence genes	6 virulence genes per strain
		ST383	0	2	0	0	0	2	2	2	0		n=2	8 virulence genes	4 virulence genes per strain
		ST392	0	0	0	1	0	1	0	0	0		n=1	2 virulence genes	2 virulence genes per strain
		ST395	1	1	1	0	0	0	0	0	0		n=1	3 virulence genes	3 virulence genes per strain
		ST420	0	0	1	1	0	1	1	1	0		n=1	5 virulence genes	5 virulence genes per strain
		ST437	1	1	1	0	1	0	0	0	0		n=1	4 virulence genes	4 virulence genes per strain
		ST464	1	1	0	1	1	0	0	0	0		n=1	4 virulence genes	4 virulence genes per strain
		ST592	0	0	0	1	0	1	1	1	0		n=1	4 virulence genes	4 virulence genes per strain
		ST65	0	0	2	5	0	5	5	5	0		n=5	22 virulence genes	4.4 virulence genes per strain
		ST859	1	1	0	1	1	1	1	1	0		n=1	7 virulence genes	7 virulence genes per strain
		ST86	1	2	4	7	1	6	6	6	0		n=7	33 virulence genes	4.7 virulence genes per strain
		ST893	0	0	2	1	0	1	2	1	0		n=2	7 virulence genes	3.5 virulence genes per strain
		Total	28	49	56	60	30	85	76	68	12
			Type 1 Fimbriae (fim)	Type 3 Fimbriae (mrk)	Yersiniabactin (ybt)	Salmochelin (iro)	Enterobactin (ent)	Aerobactin (iuc)	rmpA	rmpA2	peg-344
		K1	2	10	16	14	5	21	26	16	3		n=27	113 virulence genes	4.2 virulence genes per strain
		K107	1	1	0	0	1	0	0	0	0		n=1	3 virulence genes	3 virulence genes per strain
		K108	1	0	1	1	1	0	1	0	0		n=1	5 virulence genes	5 virulence genes per strain
		K112	0	1	1	0	0	1	1	1	0		n=1	5 virulence genes	5 virulence genes per strain
		K19	1	1	0	1	1	1	1	1	0		n=1	7 virulence genes	7 virulence genes per strain
		K2	3	5	8	14	2	16	15	11	0		n=17	74 virulence genes	4.4 virulence genes per strain
		K20	0	0	4	4	0	4	4	4	1		n=4	21 virulence genes	5.3 virulence genes per strain
		K21	0	0	1	0	0	1	1	1	0		n=1	4 virulence genes	4 virulence genes per strain
		K24	0	1	1	0	0	1	0	1	0		n=1	4 virulence genes	4 virulence genes per strain
		K3	1	1	1	1	1	0	0	0	0		n=1	5 virulence genes	5 virulence genes per strain
		K36	1	1	1	0	1	0	0	0	0		n=1	4 virulence genes	4 virulence genes per strain
		K43	1	1	0	0	1	0	0	0	0		n=1	3 virulence genes	3 virulence genes per strain
		K47	8	10	7	8	7	11	4	9	0		n=13	64 virulence genes	4.9 virulence genes per strain
		K51	1	3	1	0	1	2	2	2	0		n=3	12 virulence genes	4 virulence genes per strain
		K53	1	1	0	1	1	0	0	0	0		n=1	4 virulence genes	4 virulence genes per strain
		K54	0	1	1	1	1	1	1	0	0		n=1	6 virulence genes	6 virulence genes per strain
		K57	2	2	1	1	1	3	3	1	1		n=3	15 virulence genes	5 virulence genes per strain
		K62	0	1	2	2	0	2	2	2	0		n=2	11 virulence genes	5.5 virulence genes per strain
		K64	5	9	9	12	6	20	14	18	7		n=22	100 virulence genes	4.5 virulence genes per strain
		K9	0	0	1	0	0	1	1	1	0		n=1	4 virulence genes	4 virulence genes per strain
		Total	28	49	56	60	30	85	76	68	12
			Type 1 Fimbriae (fim)	Type 3 Fimbriae (mrk)	Yersiniabactin (ybt)	Salmochelin (iro)	Enterobactin (ent)	Aerobactin (iuc)	rmpA	rmpA2	peg-344
		Brazil	4	4	3	0	4	0	0	0	0		n=4	15 virulence genes	3.8 virulence genes per strain
		Canada	0	0	1	1	0	1	1	1	0		n=1	5 virulence genes	5 virulence genes per strain
		China	17	25	18	38	17	47	35	39	8		n=52	244 virulence genes	4.7 virulence genes per strain
		Egypt	2	2	4	1	2	4	4	4	0		n=5	23 virulence genes	4.6 virulence genes per strain
		France	0	3	4	1	3	1	4	1	0		n=4	17 virulence genes	4.3 virulence genes per strain
		Iran	0	2	5	1	0	8	10	0	0		n=11	26 virulence genes	2.4 virulence genes per strain
		Italy	0	5	3	0	0	5	5	5	1		n=5	24 virulence genes	4.8 virulence genes per strain
		Japan	0	0	2	3	0	3	3	3	0		n=3	14 virulence genes	4.7 virulence genes per strain
		Pakistan	0	1	1	0	0	1	0	1	0		n=1	4 virulence genes	4 virulence genes per strain
		Portugal	1	1	1	1	1	0	0	0	0		n=1	5 virulence genes	5 virulence genes per strain
		Russia	3	4	4	2	2	3	3	2	2		n=4	25 virulence genes	6.3 virulence genes per strain
		Singapore	0	0	8	8	0	8	8	8	0		n=8	40 virulence genes	5 virulence genes per strain
		Spain	0	1	1	1	0	1	1	1	0		n=1	6 virulence genes	6 virulence genes per strain
		Taiwan	1	1	0	1	1	1	1	1	0		n=1	7 virulence genes	7 virulence genes per strain
		United Kingdom	0	0	1	1	0	1	0	1	0		n=1	4 virulence genes	4 virulence genes per strain
		United States of America	0	0	0	1	0	1	1	1	1		n=1	5 virulence genes	5 virulence genes per strain
		Total	28	49	56	60	30	85	76	68	12
						a

## Sheet: VF in different continents
	Supplementary Data Sheet
													Number of strains
			Type 1 Fimbriae (fim)	Type 3 Fimbriae (mrk)	Yersiniabactin (ybt)	Salmochelin (iro)	Enterobactin (ent)	Aerobactin (iuc)	rmpA	rmpA2	peg-344
		America	4	4	4	2	4	2	2	2	1		n=6	25 virulence genes	4.2 virulence genes per strains
		Asia	21	33	38	53	20	71	60	54	10		n=80	360 virulence genes	4.5 virulence genes per strains
		Europe	1	10	10	4	4	8	10	8	1		n=12	56 virulence genes	4.7 virulence genes per strains
		Africa	2	2	4	1	2	4	4	4	0		n=5	23 virulence genes	4.6 virulence genes per strains
		Total	28	49	56	60	30	85	76	68	12

## Sheet: VF in different carbapenemases
	Supplementary Data Sheet												Number of strains
			Type 1 Fimbriae (fim)	Type 3 Fimbriae (mrk)	Yersiniabactin (ybt)	Salmochelin (iro)	Enterobactin (ent)	Aerobactin (iuc)	rmpA	rmpA2	peg-344
		IMP-4	0	0	0	2	0	2	2	2	0		n=2	8 virulence genes	4 virulence genes per strain
		IMP-6	0	0	2	3	0	3	3	3	0		n=3	14 virulence genes	4.7 virulence genes per strain
		KPC-2	18	25	25	40	18	49	38	44	9		n=56	265 virulence genes	4.7 virulence genes per strain
		KPC-2+NDM	0	0	1	0	0	1	1	0	0		n=1	3 virulence genes	3 virulence genes per strain
		KPC-70	1	1	1	1	1	0	0	0	0		n=1	5 virulence genes	5 virulence genes per strain
		NDM-1	1	4	6	2	2	5	5	5	1		n=8	31 virulence genes	3.9 virulence genes per strain
		NDM-1+KPC-2	2	2	2	3	2	3	2	3	0		n=4	19 virulence genes	4.8 virulence genes per strain
		NDM-5	2	2	2	2	2	2	3	0	0		n=3	15 virulence genes	5 virulence genes per strain
		NDM-5+KPC-2	1	1	1	1	1	1	0	1	0		n=1	7 virulence genes	7 virulence genes per strain
		OXA-48	1	4	5	4	1	4	5	4	1		n=5	29 virulence genes	5.8 virulence genes per strain
		OXA-48+NDM-1	2	6	9	1	3	6	8	3	1		n=10	39 virulence genes	3.9 virulence genes per strain
		OXA-48+NDM-1+NDM-5	0	1	0	0	0	1	1	1	0		n=1	4 virulence genes	4 virulence genes per strain
		OXA-48+NDM-5	0	1	0	0	0	1	1	1	0		n=1	4 virulence genes	4 virulence genes per strain
		OXA-48+NDM-7	0	1	1	0	0	1	1	0	0		n=1	4 virulence genes	4 virulence genes per strain
		VIM-1	0	1	1	1	0	1	1	1	0		n=1	6 virulence genes	6 virulence genes per strain
		VIM-2	0	0	0	0	0	5	5	0	0		n=5	10 virulence genes	2 virulence genes per strain
		Total	28	49	56	60	30	85	76	68	12
													Number of strains
			Type 1 Fimbriae (fim)	Type 3 Fimbriae (mrk)	Yersiniabactin (ybt)	Salmochelin (iro)	Enterobactin (ent)	Aerobactin (iuc)	rmpA	rmpA2	peg-344
		KPC	19	26	26	41	19	49	38	44	9		n=57	269 virulence genes	4.7 virulence genes per strain
		NDM	3	6	8	4	4	7	8	5	1		n=11	51 virulence genes	4.6 virulence genes per strain
		OXA	1	4	5	4	1	4	5	4	1		n=5	29 virulence genes	5.8 virulence genes per strain
		IMP	0	0	2	5	0	5	5	5	0		n=5	22 virulence genes	4.4 virulence genes per strain
		VIM	0	1	1	1	0	6	6	1	0		n=6	16 virulence genes	2.7 virulence genes per strain
		Multiple carbapenemases	5	12	14	5	6	14	14	9	1		n=19	80 virulence genes	4.2 virulence genes per strain
		Total	28	49	56	60	30	85	76	68	12

## Sheet: VF in different clones
	Supplementary Data Sheet												Number of strains
			Type 1 Fimbriae (fim)	Type 3 Fimbriae (mrk)	Yersiniabactin (ybt)	Salmochelin (iro)	Enterobactin (ent)	Aerobactin (iuc)	rmpA	rmpA2	peg-344
		ST101	0	0	1	0	0	1	1	1	0		n=1	3 virulence genes	3 virulence genes per strain
		ST11	13	20	17	18	13	31	18	25	6		n=35	161 virulence genes	4.6 virulence genes per strain
		ST1265	0	1	1	1	0	1	1	1	0		n=1	6 virulence genes	6 virulence genes per strain
		ST13	1	1	1	1	1	0	0	0	0		n=1	5 virulence genes	5 virulence genes per strain
		ST1399	1	1	0	0	1	0	0	0	0		n=1	3 virulence genes	3 virulence genes per strain
		ST14	1	1	0	0	0	1	1	0	0		n=1	4 virulence genes	4 virulence genes per strain
		ST147	0	2	4	0	0	4	4	3	1		n=4	17 virulence genes	4.25 virulence genes per strain
		ST15	0	1	2	0	0	1	2	1	0		n=2	7 virulence genes	3.5 virulence genes per strain
		ST16	1	1	1	0	1	0	0	0	0		n=1	4 virulence genes	4 virulence genes per strain
		ST1660	0	0	1	2	0	2	2	2	1		n=2	10 virulence genes	5 virulence genes per strain
		ST2193	0	0	0	1	0	1	1	1	0		n=1	4 virulence genes	4 virulence genes per strain
		ST2230	0	0	0	1	0	1	1	1	0		n=1	4 virulence genes	4 virulence genes per strain
		ST23	3	9	11	11	6	18	20	12	3		n=21	92 virulence genes	4.4 virulence genes per strain
		ST258	1	1	0	0	1	0	0	0	0		n=1	3 virulence genes	3 virulence genes per strain
		ST268	0	0	2	2	0	2	2	2	1		n=2	11 virulence genes	5.5 virulence genes per strain
		ST29	0	1	1	1	1	1	1	0	0		n=1	6 virulence genes	6 virulence genes per strain
		ST35	1	0	1	1	1	0	1	0	0		n=1	5 virulence genes	5 virulence genes per strain
		ST36	0	1	2	2	0	2	2	2	0		n=2	10 virulence genes	5 virulence genes per strain
		ST375	1	1	0	1	1	1	1	0	0		n=1	6 virulence genes	6 virulence genes per strain
		ST383	0	2	0	0	0	2	2	2	0		n=2	8 virulence genes	4 virulence genes per strain
		ST392	0	0	0	1	0	1	0	0	0		n=1	2 virulence genes	2 virulence genes per strain
		ST395	1	1	1	0	0	0	0	0	0		n=1	3 virulence genes	3 virulence genes per strain
		ST420	0	0	1	1	0	1	1	1	0		n=1	5 virulence genes	5 virulence genes per strain
		ST437	1	1	1	0	1	0	0	0	0		n=1	4 virulence genes	4 virulence genes per strain
		ST464	1	1	0	1	1	0	0	0	0		n=1	4 virulence genes	4 virulence genes per strain
		ST592	0	0	0	1	0	1	1	1	0		n=1	4 virulence genes	4 virulence genes per strain
		ST65	0	0	2	5	0	5	5	5	0		n=5	22 virulence genes	4.4 virulence genes per strain
		ST859	1	1	0	1	1	1	1	1	0		n=1	7 virulence genes	7 virulence genes per strain
		ST86	1	2	4	7	1	6	6	6	0		n=7	33 virulence genes	4.7 virulence genes per strain
		ST893	0	0	2	1	0	1	2	1	0		n=2	7 virulence genes	3.5 virulence genes per strain
		Total	28	49	56	60	30	85	76	68	12
													Number of strains
			Type 1 Fimbriae (fim)	Type 3 Fimbriae (mrk)	Yersiniabactin (ybt)	Salmochelin (iro)	Enterobactin (ent)	Aerobactin (iuc)	rmpA	rmpA2	peg-344
		ST11	13	20	17	18	13	31	18	25	6		n=35	161 virulence genes	4.6 virulence genes per strain
		ST23	3	9	11	11	6	18	20	12	3		n=21	92 virulence genes	4.4 virulence genes per strain
		Other clones	12	20	28	31	11	36	38	31	3		n=40	210 virulence genes	5.3 virulence genes per strain

## Sheet: VF ST11&ST23 in dif. continents
	Supplementary Data Sheet
			ST23
														Number of strains
				Type 1 Fimbriae (fim)	Type 3 Fimbriae (mrk)	Yersiniabactin (ybt)	Salmochelin (iro)	Enterobactin (ent)	Aerobactin (iuc)	rmpA	rmpA2	peg-344
			America	0	0	0	1	0	1	1	1	1		n=1	5 virulence genes	5 virulence genes per strain
			Asia	3	5	6	8	3	15	15	9	2		n=15	66 virulence genes	4.4 virulence genes per strain
			Europe	0	4	5	2	3	2	4	2	0		n=5	22 virulence genes	4.4 virulence genes per strain
			ST11
				Type 1 Fimbriae (fim)	Type 3 Fimbriae (mrk)	Yersiniabactin (ybt)	Salmochelin (iro)	Enterobactin (ent)	Aerobactin (iuc)	rmpA	rmpA2	peg-344
			Africa	1	1	2	1	1	2	2	2	0		n=2	12 virulence genes	6 virulence genes per strain
			America	1	1	1	0	1	0	0	0	0		n=1	4 virulence genes	4 virulence genes per strain
			Asia	11	18	14	17	11	29	16	23	6		n=32	145 virulence genes	4.5 virulence genes per strain
	t
