# Supplementary material for: Virulence factors in carbapenem-resistant hypervirulent Klebsiella pneumoniae
Source: Front Microbiol. 2023 Nov 30;14:1325077. doi: 10.3389/fmicb.2023.1325077 (PMC10720631; doi:10.3389/fmicb.2023.1325077)
Supplement: Supplementary file 3 [file Table_1.xlsx]

## Sheet: Summary of worldwide reports 
	Supplementary Table 1. Summary of worldwide reports of carbapenem-resistant highly virulent or hypervirulent Klebsiella pneumoniae, grouped by region. Strains within the same region are ordered by sequence type.
	Continent	Country	Year of Isolation	ST	Virulence genes	Serotype	Carbapenem Resistance Genes	Virulence/Resistance MGE	String Test	Reference
	Africa	Egypt	2017-2018	ST11	fimABCDFGHIK, mrkABCDFJIH, fyuA, ybtAEPQSTUX, irp1, irp2, iroE, entABCDE, fepABCDG, fes, ybdA, iucABCD, iutA, rmpA, rmpA2, rcsAB	K47	NDM-1+ KPC-2	pEBSI036-1-NDM-VIR, pEBSI036-2-KPC	Unknown	Ahmed et al 2021
	Africa	Egypt	2018	ST11	ybt, iuc, rmpA, rmpA2	K1	NDM-1+ KPC-2	Unknown	Unknown	Sherif et al 2021
	Africa	Egypt	2018	ST101	ybt, iuc, rmpA, rmpA2	K9	OXA-48+ NDM-1	Unknown	Unknown	Sherif et al 2021
	Africa	Egypt	2018	ST147	ybt, iuc, rmpA, rmpA2	K21	NDM-1	Unknown	Unknown	Sherif et al 2021
	Africa	Egypt	2016	ST1399	fimABCDFGH, mrkABCDF, entAB, fepC, iutA, rcsAB	K43	NDM-1	p2	Unknown	Abdelwahab et al 2021
	America	Brazil	2014-2016	ST11	fimABCDFGH, mrkABCDFJ, ybt, ent	K64	KPC-2	Unknown	Unknown	Andrey et al 2020
	America	Brazil	2014-2016	ST16	fimABCDFGH, mrkABCDFJ, ybt, ent	K51	KPC-2	Unknown	Unknown	Andrey et al 2020
	America	United States of America	2016	ST23	iroBCDN, iucABCD, iutA, rmpA, rmpA2, peg-344	K1	KPC-2	pDHQP1701672_hv; pDHQP1701672_amr	Negative	Karlsson et al 2019
	America	Canada	2018	ST86	fyuA, ybtAEPQSTUX, irp1, irp2, iroBCDN, iucABCD, iutA, rmpA, rmpA2	K2	KPC-2	phvKP060; pKPCKP060	Positive	Mataseje et al 2019
	America	Brazil	2014-2016	ST258	fimABCDFGH, mrkABCDFJ, ent	K107	KPC-2	Unknown	Unknown	Andrey et al 2020
	America	Brazil	2014-2016	ST437	fimABCDFGH, mrkABCDFJ, ybt, ent	K36	KPC-2	Unknown	Unknown	Andrey et al 2020
	Asia	China	2016	ST11	mrkABCDFHIJ, fyuA, ybtAEPQSTUX, irp1, irp2	K64	KPC-2	pKPC2_020002	Negative	Feng et al 2019
	Asia	China	2022*	ST11	mrkACDF, ybtAEPQSTUX, iroEN, iutA	K47	KPC-2	~ JX-CR-hvKP-2-P2	Negative	Cai et al 2022
	Asia	China	2020	ST11	iucABCD, iutA, rmpA, rmpA2	K64	KPC-2	p3_L39; pKp58-1	Unknown	Chen et al 2021
	Asia	China	2015-2018	ST11	ybt, iuc, rmpA	K64	KPC-2	pLVKP-like plasmid	Unknown	Cienfuegos-Gallet et al 2022
	Asia	China	2015-2018	ST11	ybt, iuc, rmpA	K47	KPC-2	pLVKP-like plasmid	Unknown	Cienfuegos-Gallet et al 2022
	Asia	China	2015-2018	ST11	ybt, iuc, rmpA	K47	KPC-2+ NDM	pLVKP-like plasmid	Unknown	Cienfuegos-Gallet et al 2022
	Asia	China	2016	ST11	fimABCDFGHLK, mrkABCDFHIJ, irp1, irp2, iroE, ent, iucABCD, iutA, rmpA2	K47	KPC-2	pLVPK-like plasmid; pVir-CR-HvKP4-like	Positive	Gu et al 2018
	Asia	China	2016	ST11	fimABCDFGHLK, mrkABCDFHIJ, irp1, irp2, iroE, ent, iucABCD, iutA, rmpA2	K47	KPC-2	pLVPK-like plasmid; pVir-CR-HvKP4-like	Positive	Gu et al 2018
	Asia	China	2016	ST11	fimABCDFGHLK, mrkABCDFHIJ, irp1, irp2, iroE, ent, iucABCD, iutA, rmpA2	K47	KPC-2	pLVPK-like plasmid; pVir-CR-HvKP4-like	Positive	Gu et al 2018
	Asia	China	2016	ST11	fimABCDFGHLK, mrkABCDFHIJ, irp1, irp2, iroE, ent, iucABCD, iutA, rmpA2	K47	KPC-2	pLVPK-like plasmid; pVir-CR-HvKP4-like	Positive	Gu et al 2018
	Asia	China	2016	ST11	fimABCDFGHLK, mrkABCDFHIJ, irp1, irp2, iroE, ent, iucABCD, iutA, rmpA2	K47	KPC-2	pLVPK-like plasmid; pVir-CR-HvKP4-like	Positive	Gu et al 2018
	Asia	China	2019	ST11	fyuA, ybtAEPQSTUX, irp1, irp2, iroBCDN, entABCDEFS, fepABCDG, fes, iucABCD, iutA, rmpA, rmpA2	K64	KPC-2	pKP20194a-p2; pKP20194a-p1	Positive	Zhang, XiaoTuan et al 2020
	Asia	China	2017	ST11	iroN, iucA, rmpA, rmpA2	K64	KPC-2	Unknown	Negative	Zhang, Yawei et al 2020
	Asia	China	2020	ST11	fimABCDEFGHIK, mrkABCDFHIJ, fyuA, ybtAEPQSTUX, irp1, irp2, iroEN, entABCDEFS, fepABCDG, fes, iucABCD, iutA, rmpA2, rcsAB	K64	NDM-5+ KPC-2	pB; pC	Positive	Hu et al 2021
	Asia	Taiwan	2012-2014	ST11	fimABCDEFGHIK, mrkABCDFHIJ, irp1, irp2, iroBCDEN, entB, iucABCD, iutA, rmpA, rmpA2	K47	KPC-2	TVGHCRE225 pVir; pKPC-LK30-like	Positive	Huang et al 2018
	Asia	Pakistan	2021*	ST11	mrk, fyuA, ybtAEPQSTUX, irp1, irp2, fep, iucABCD, iutA, rmpA2	K24	NDM-1	pLVKP-like plasmid	Negative	Imtiaz et al 2021
	Asia	China	2016-2018	ST11	fyuA, ybtAEPQSTUX, irp1, irp2, iroBCDN, iucABCD, iutA, rmpA, rmpA2, peg-344	K64	KPC-2	pLVKP-like plasmid	Unknown	Kong et al 2021
	Asia	China	2019-2020	ST11	iuc, rmpA, rmpA2, peg-344	K64	KPC-2	Unknown	Negative	Li et al 2022
	Asia	China	2019-2020	ST11	iuc, rmpA2, peg-344	K64	KPC-2	Unknown	Negative	Li et al 2022
	Asia	China	2019-2020	ST11	mrkACDFHJ, ybtAEPQSTUX, iucABCD, rmpA2	K64	KPC-2	IncFII (pHN7A8); IncFIB (K) (pCAV1099-114); IncN	Positive	Li et al 2022
	Asia	China	2018	ST11	fim, mrk, irp-1, iroN, ent, iucA, peg-344	K64	KPC-2	Unknown	Positive	Ouyang et al 2022
	Asia	China	2018	ST11	fim, mrk, irp-1, iroN, ent, iucA, rmpA, rmpA2, peg-344	K64	KPC-2	Unknown	Negative	Ouyang et al 2022
	Asia	China	2019	ST11	fimH, mrkD, iucB, rmpA	K57	KPC-2	Unknown	Negative	Shao et al 2021
	Asia	Iran	2017-2018	ST11	mrkD, ybtS, iucA, rmpA	K2	OXA-48+ NDM-7	Unknown	Positive	Solgi et al 2020
	Asia	Iran	2017-2018	ST11	mrkD, ybtS, rmpA	K1	OXA-48	Unknown	Positive	Solgi et al 2020
	Asia	China	2016-2017	ST11	iroBCD, iucABCD, rmpA2	K64	KPC-2	pLVPK-like plasmid	Negative	Sun et al 2019
	Asia	China	2016-2017	ST11	iroBCD, iucABCD, rmpA2	K64	KPC-2	pLVPK-like plasmid	Negative	Sun et al 2019
	Asia	China	2011-2017	ST11	iroN, iucA, iutA, rmpA, rmpA2	K64	KPC-2	pLVPK-like plasmid	Positive	Xu et al 2019
	Asia	China	2019-2020	ST11	fimH, mrkD, entB, iucA, iutA, rmpA, rmpA2	K64	KPC-2	Unknown	Positive	Zhou et al 2021
	Asia	China	2020	ST11	iroN, iucA, rmpA, rmpA2, peg-344	K64	KPC-2	Unknown	Positive	Wei et al 2022
	Asia	China	2016	ST11	mrkABCDFHIJ, ybt, iucABCD, iutA, rmpA2	K47	KPC-2	Tn7074; p16HN-263_KPC	Negative	Yang et al 2020
	Asia	China	2015	ST11	ybt, iucABCD, iutA, rmpA2	K47	KPC-2	pSH12_Vir; pSH12_KPC; ICEKp3	Negative	Yang et al 2021
	Asia	China	2015	ST14	fimH, mrkD, iuc, rmpA	K2	NDM-5	﻿p24835-NDM5	Positive	Mei et al 2017
	Asia	Iran	2017-2018	ST15	ybtS, rmpA	K1	NDM-1	Unknown	Positive	Solgi et al 2020
	Asia	Russia	2014	ST23	mrkABCDFHIJ, fyuA, ybtAEPQSUX, irp1, iroBCDN, iucABCD, rmpA, rmpA2	K1	OXA-48	pOXA-48-like; pSGH10-like	Unknown	Shaidullina et al 2020
	Asia	Singapore	2013-2015	ST23	ybt, iro, iuc, rmpA, rmpA2	K1	KPC-2	pKPC2	Positive	Chen et al 2020
	Asia	China	2019-2020	ST23	fimH, mrkD, entB, iucA, iutA, rmpA, rmpA2	K1	KPC-2	Unknown	Positive	Zhou et al 2021
	Asia	Iran	2012	ST23	iuc, rmpA	K1	VIM-2	Unknown	Positive	Tabrizi et al 2018
	Asia	Iran	2012	ST23	iuc, rmpA	K1	VIM-2	Unknown	Positive	Tabrizi et al 2018
	Asia	Iran	2012	ST23	iuc, rmpA	K1	VIM-2	Unknown	Positive	Tabrizi et al 2018
	Asia	Iran	2012	ST23	iuc, rmpA	K1	VIM-2	Unknown	Positive	Tabrizi et al 2018
	Asia	Iran	2012	ST23	iuc, rmpA	K1	VIM-2	Unknown	Positive	Tabrizi et al 2018
	Asia	Singapore	2011-2015	ST23	ybt, iro, iuc, rmpA, rmpA2	K1	KPC-2	Unknown	Unknown	Octavia et al 2019
	Asia	China	2019*	ST23	iroBCDN, iucABCD, iutA, rmpA, rmpA2	K1	NDM-1	pNDM_3214; pVIR_3214	Positive	Liu and Su 2019
	Asia	China	2011-2017	ST23	iroN, iucA, iutA, rmpA, rmpA2	K1	KPC-2	pLVPK-like plasmid	Positive	Xu et al 2019
	Asia	China	2013	ST23	iroBCDN, iucABCD, iutA, rmpA, rmpA2	K1	KPC-2	pKP70-2	Positive	Dong et al 2018
	Asia	China	2018	ST23	mrkABCDFJIH, fyuA, ybtSXQPA, irp1, irp2, iroBCDN, iucABCD, iutA, rmpA, rmpA2	K1	VIM-1	pR210-2-VIM; pR210-2-vir	Positive	Dong et al 2019
	Asia	Russia	2014	ST23	fimH, mrk, fyuA, ybt, irp, iro, ent, iuc, iut, rmpA, rmpA2, peg-344	K1	OXA-48	Unknown	Positive	Fursova et al 2022
	Asia	Russia	2019	ST23	fimH, mrk, fyuA, ybt, irp, ent, iuc, iut, rmpA, peg-344	K57	OXA-48+ NDM-1	Unknown	Positive	Fursova et al 2022
	Asia	China	2018	ST29	mrkABCDFHIJ, fyuA, ybtAEPQSTUX, irp1, irp2, iroBCDEN, entABCDEFS, fepABCDG, iucABCD, iutA, rmpA	K54	NDM-5	pVir-SCNJ1; pNDM5-SCNJ1	Positive	Yuan et al 2019
	Asia	China	2016-2018	ST35	fimACDGH, ybt, iroBCDN, entABCEF, rmpA	K108	NDM-5	ICEKp1; pY9645-NDM5	Positive	Shen et al 2020
	Asia	China	2015	ST36	mrkABCDFJIH, fyuA, ybtSXQPA, irp1, irp2, iroBCDN, iucABCD, iutA, rmpA, rmpA2	K62	KPC-2	pVir-KP13F2; pKPC-KP12F2	Negative	Feng et al 2018
	Asia	Japan	2006-2017	ST36	ybt, iro, iuc, rmpA, rmpA2	K62	IMP-6	pLVKP-like plasmid; pKPI-6-like plasmid	Positive	Le et al 2022
	Asia	China	2014-2019	ST65	iroN, iucABCD, iutA, rmpA, rmpA2	K2	IMP-4	pVir-C1672; pRes-C1672	Negative	Zhang et al 2021
	Asia	China	2014-2019	ST65	iroN, iucABCD, iutA, rmpA, rmpA2	K2	IMP-4	pVir-C2051; pRes-C2051	Negative	Zhang et al 2021
	Asia	Japan	2006-2017	ST65	iro, iuc, rmpA, rmpA2	K2	IMP-6	pLVKP-like plasmid; pKPI-6-like plasmid	Positive	Le et al 2022
	Asia	Singapore	2011-2015	ST65	ybt, iro, iuc, rmpA, rmpA2	K2	KPC-2	Unknown	Unknown	Octavia et al 2019
	Asia	Singapore	2013-2015	ST65	ybt, iro, iuc, rmpA, rmpA2	K2	KPC-2	pKPC2	Negative	Chen et al 2020
	Asia	China	2017	ST86	mrkABCDFHIJ, iroBCDN, iucABCD, iutA, rmpA, rmpA2	K2	KPC-2	p17ZR-91-Vir; p17ZR-91-KPC	Positive	Xie et al 2021
	Asia	China	2017	ST86	iroN, iucABCD, iutA, rmpA2	K2	NDM-1+ KPC-2	p30457-1; p30457-3; p30457-4	Positive	Liu et al 2019
	Asia	China	2017	ST86	fimABCDFGHIK, mrkABCDFJIH, iroBCDEN, entABCDEFS, fepABCDG, iutA, rmpA	K2	KPC-2	pK55602_1; pK55602_2	Negative	Liu et al 2020
	Asia	Singapore	2013-2015	ST86	ybt, iro, iuc, rmpA, rmpA2	K2	KPC-2	pKPC2	Positive	Chen et al 2020
	Asia	Singapore	2011-2015	ST86	ybt, iro, iuc, rmpA, rmpA2	K2	KPC-2	Unknown	Unknown	Octavia et al 2019
	Asia	Iran	2017-2018	ST147	ybtS, iucA, rmpA	K2	OXA-48+ NDM-1	Unknown	Positive	Solgi et al 2020
	Asia	Japan	2006-2017	ST268	ybt, iro, iuc, rmpA, rmpA2	K20	IMP-6	pLVKP-like plasmid; pKPI-6-like plasmid	Positive	Le et al 2022
	Asia	China	2013-2017	ST268	ybt, iro, iuc, rmpA, rmpA2, peg-344	K20	KPC-2	Unknown	Positive	Shen et al 2020
	Asia	China	2015-2017	ST375	fimABCDEFH, mrkD, iroBD, entAB, iucBC, iutA, rmpA	K2	KPC-2	ptig00000041; ptig00000014	Positive	Su et al 2020
	Asia	Iran	2017-2018	ST392	iroN, iucA	K2	OXA-48+ NDM-1	Unknown	Positive	Solgi et al 2020
	Asia	Russia	2019	ST395	fimH, mrk, fyu, ybt, irp, iut	K47	OXA-48+ NDM-1	Unknown	Negative	Fursova et al 2022
	Asia	Singapore	2013-2015	ST420	ybt, iro, iuc, rmpA, rmpA2	K20	KPC-2	pKPC2	Positive	Chen et al 2020
	Asia	China	2021	ST464	fimABCDEFGHIK, mrkABCDFHIJ, iroE, entABCDEFS	K53	NDM-1+ KPC-2	pSW25KPC2; pSW25NDM1	Negative	Hao et al 2022
	Asia	China	2019	ST592	iroBCDN, iucABCD, iutA, rmpA, rmpA2	K57	KPC-2	pVir_090515; pKPC-2_090515	Negative	Zhao et al 2022
	Asia	China	2019-2020	ST859	fimABCDFGH, mrkABCDF, iroE, entABCDEFS, fepABCDG, fes, ybdAi, iucABCD, iutA, rmpA, rmpA2	K19	KPC-2	pVir-RJ9299; pKPC-2-RJ9299	Positive	Zhu et al 2022
	Asia	Singapore	2013-2015	ST893	ybt, iro, iuc, rmpA, rmpA	K20	KPC-2	pKPC2	Positive	Chen et al 2020
	Asia	Iran	2017-2018	ST893	ybtS, rmpA	K1	OXA-48+ NDM-1	Unknown	Positive	Solgi et al 2020
	Asia	China	2014	ST1265	mrkABCDFHIJ, fyuA, ybtAEPQSTUX, irp1, irp2, iroBCDEN, iucABCD, iutA, rmpA, rmpA2	K1	KPC-2	p11420-vir; p11420-KPC	Positive	Li et al 2020
	Asia	China	2011-2017	ST1660	iroN, iucA, iutA, rmpA, rmpA2	K1	KPC-2	pLVPK-like plasmid	Positive	Xu et al 2019
	Asia	China	2013-2017	ST1660	ybt, iro, iuc, rmpA, rmpA2, peg-344	K1	KPC-2	Unknown	Positive	Shen et al 2020
	Asia	China	2017	ST2193	iroN, iucA, rmpA, rmpA2	K64	KPC-2	Unknown	Positive	Zhang, Yawei et al 2020
	Asia	China	2017	ST2230	iroN, iucA, rmpA, rmpA2	K64	KPC-2	Unknown	Negative	Zhang, Yawei et al 2020
	Europe	Portugal	2019	ST13	fimABCDFGHIK, mrkABCDFHIJ, ybtAEPQSTUX, irp1, irp2, fyuA, iroEN, entABCDEFS, fepABCDG, fes, iutA	K3	KPC-70	Unknown	Positive	Mendes et al 2022
	Europe	Italy	2019	ST15	mrkABCDF, fyuA, ybt, irp, iucABCD, iutA, rmpA, rmpA2	K112	OXA-48+ NDM-1	KP48-pVir-IncFIB(Mar)/IncHIB; IncL/M(pOXA-48); IncA/C2_NDM-1	Positive	Lorenzin et al 2022
	Europe	France	2017*	ST23	mrkD, ybtS, entB, iutA, rmpA	K1	NDM-1	Unknown	Positive	Compain et al 2017
	Europe	France	2017*	ST23	mrkD, ybtS, entB, iutA, rmpA	K1	OXA-48+ NDM-1	Unknown	Positive	Compain et al 2017
	Europe	France	2017*	ST23	mrkD, ybtS, entB, iutA, rmpA	K1	OXA-48+ NDM-1	Unknown	Positive	Compain et al 2017
	Europe	Spain	2021*	ST23	mrkABCDFHIJ, fyuA, ybtAEPQSTUX, irp1, irp2, iroBCDN, iucABCD, iutA, rmpA, rmpA2	K1	OXA-48	pMS3802-CTXM-vir ; pMS3802OXARMA	Negative	Hernández et al 2021
	Europe	United Kingdom	2015	ST23	ybtAEUPQRSTX, iroBCDN, iucABCD, iutA, rmpA2	K1	NDM-1	Unknown	Unknown	Roulston et al 2018
	Europe	France	2017	ST86	ybt, iroBCDN, iucABCD, iutA, rmpA, rmpA2	K2	OXA-48	pVIR-Kpn154; ICEKp3	Positive	Beyrouthy et al 2020
	Europe	Italy	2019-2020	ST147	mrkABCDF, ybt, iuc, rmpA, rmpA2, peg-344	K64	NDM-1	pSI0739-ARMA-Vir; pSI0739-NDM	Unknown	Martin et al 2021
	Europe	Italy	2019	ST147	mrkABCDF, fyuA, ybt, irp, iucABCD, iutA, rmpA, rmpA2	K64	OXA-48+ NDM-1	KP45-pVir-IncFIB(Mar)/IncHIB; IncL/M(pOXA-48); IncFIB(pQil)_NDM-1	Positive	Lorenzin et al 2022
	Europe	Italy	2019	ST383	mrkABCDF, iucABCD, iutA, rmpA, rmpA2	K51	OXA-48+ NDM-5	IncL_OXA48 ; IncFIB(pNDM-Mar)/IncHI1B(pNDM-MAR)_NDM5	Positive	Lorenzin et al 2022
	Europe	Italy	2019	ST383	mrkABCDF, iucABCD, iutA, rmpA, rmpA2	K51	OXA-48+ NDM-1+ NDM-5	IncL_OXA48 ; IncA/C2_NDM-1; IncFIB(pNDM-Mar)/IncHI1B(pNDM-MAR)_NDM5	Positive	Lorenzin et al 2022
	ST: Sequence type; ICEKp: Integrative conjugative element of Klebsiella pneumoniae; MGEs: Mobile genetic elements; *Year of report.
